# Supplementary material for: Molecular mechanisms of the CdnG-Cap5 antiphage defense system employing 3′,2′-cGAMP as the second messenger
Source: Nat Commun. 2021 Nov 4;12:6381. doi: 10.1038/s41467-021-26738-2 (PMC8568899; doi:10.1038/s41467-021-26738-2)
Supplement: Supplementary file 4 — Source Data [file 41467_2021_26738_MOESM4_ESM.xlsx]

## Sheet: Gels for Figure 2
	LlCap5			CsCap5
